# Supplementary material for: Robust genome editing activity and the applications of enhanced miniature CRISPR-Cas12f1
Source: Nat Commun. 2025 Jan 15;16:677. doi: 10.1038/s41467-025-56048-w (PMC11733285; doi:10.1038/s41467-025-56048-w)
Supplement: Supplementary file 3 — Supplementary Data 1 [file 41467_2025_56048_MOESM3_ESM.xlsx]

## Sheet: Supplementary Data 1
	Supplementary Data 1. Primer sequences for analysis of gene editing and base editing efficiency.
		1st PCR primer (5′-3′)		2nd PCR primer (5′-3′)
	Target gene	Forward	Reverse	Forward	Reverse
	NLRC4	GGCCCAATCATTCTGCTGTA	GCTACTATGTGCTGCGGATTA	ACACTCTTTCCCTACACGACGCTCTTCCGATCTCCTTGTGGGAGGCTGTTG	GTGACTGGAGTTCAGACGTGTGCTCTTCCGATCTCAGGAGGAAGACTGGAGGAT
	CLIC4	TCCCAGTGATAAGGAGGTTGA	AGCTCTCTTCTCTGGTGGTAATA	ACACTCTTTCCCTACACGACGCTCTTCCGATCTCAGGCTACTCCTTCCTGTAGA	GTGACTGGAGTTCAGACGTGTGCTCTTCCGATCTTGAGGGCTCCTGAGAGATG
	HBB	CCTAATCTCTTTCTTTCAGGGCAATA	GGCAGAATCCAGATGCTCAAG	ACACTCTTTCCCTACACGACGCTCTTCCGATCTGGTTGGGATAAGGCTGGATT	GTGACTGGAGTTCAGACGTGTGCTCTTCCGATCTAGCGAGCTTAGTGATACTTGTG
	PLK1	GTCAGCATGGGAGGAAGATT	AGTTCCCAGATGATGGTGATG	ACACTCTTTCCCTACACGACGCTCTTCCGATCTCCTGGTTCTGGATGGTCAAA	GTGACTGGAGTTCAGACGTGTGCTCTTCCGATCTCACACATCCACCTCGAAACT
	COL8A1	AGTTTCCTGCTTTGGAGTAGTT	CTCCTTTGATACCTCCGTTTCT	ACACTCTTTCCCTACACGACGCTCTTCCGATCTGGTGGAGGATAAGAAGGGAGA	GTGACTGGAGTTCAGACGTGTGCTCTTCCGATCTTGTGCACAGCAGATGAGG
	HEK3	GGAAACGCCCATGCAATTAG	GGGTAATCTGGTTGATCTCTGAT	ACACTCTTTCCCTACACGACGCTCTTCCGATCTGGAAAGGAAGCCCTGCT	GTGACTGGAGTTCAGACGTGTGCTCTTCCGATCTGTTGAGCTCGACCCTGAAG
	RNF2	CAGACCATAGCACTTCCCTTC	AGGACTTGCCCAACTTTCTAC	ACACTCTTTCCCTACACGACGCTCTTCCGATCTTGCAGACAAACGGAACTCAA	GTGACTGGAGTTCAGACGTGTGCTCTTCCGATCTGCCAACATACAGAAGTCAGGAA
	VEGFA	GCCCGGGCTGATGTAAT	TCCACCATGCCAAGGTAAG	ACACTCTTTCCCTACACGACGCTCTTCCGATCTGAGTGGCAGTGACAGCAAG	GTGACTGGAGTTCAGACGTGTGCTCTTCCGATCTTCACCGCACGTACGATCT
	TERT	CAGCGACATGCGGAGAG	GGGCAACGGCAGACTTC	ACACTCTTTCCCTACACGACGCTCTTCCGATCTCAGCTACCTGCCCAACAC	GTGACTGGAGTTCAGACGTGTGCTCTTCCGATCTCCGTTCGCATCCCAGAC
	sgVEGFA-1,2,3	GGGAGAGGGACACACAGA	CATACGTGGGCTCCAACAG	ACACTCTTTCCCTACACGACGCTCTTCCGATCTGCTCTGGCTAAAGAGGGAATG	GTGACTGGAGTTCAGACGTGTGCTCTTCCGATCTGCCGCTCACTTTGATGTCT
	LRP5	CTGTTCTGTTTGTGGCAGTTTAG	ATTCCTCCCTTTCCTTCCATTT	ACACTCTTTCCCTACACGACGCTCTTCCGATCTTCTGACCCAAGCCTAGAGAT	GTGACTGGAGTTCAGACGTGTGCTCTTCCGATCTGCGGTCGGCCTAGAAAC
	KLHL29	TATTTCAGCGATGCCTGGTC	CATTCGAAGCCCGTGTAGAG	ACACTCTTTCCCTACACGACGCTCTTCCGATCTCCTCCTCTCGCCAGGATTA	GTGACTGGAGTTCAGACGTGTGCTCTTCCGATCTGCTCATGCTCAACAAGGACT
	CRTAP	GTCATTACAGGAAACAGCCACT	CCACAGTCTCCAGATCTAGGTT	ACACTCTTTCCCTACACGACGCTCTTCCGATCTCGGCCAACCACAGCTTTA	GTGACTGGAGTTCAGACGTGTGCTCTTCCGATCTACCTCCTGAGGTTGGAACT
	EMX1	GGTCGCTCGCTCACACAC	GGCGCCGAAGAAGGAGTG	ACACTCTTTCCCTACACGACGCTCTTCCGATCTTGTGCATGTGCCTGGCT	GTGACTGGAGTTCAGACGTGTGCTCTTCCGATCTGGGTGAGGGTAGTTGAGC
	FANCF	AGGCATTTGGGTTGGAACT	AATCCGTGACACTACATGCC	ACACTCTTTCCCTACACGACGCTCTTCCGATCTGTAAAGCGCAGGATGGAGAT	GTGACTGGAGTTCAGACGTGTGCTCTTCCGATCTTTTGGACACACGAAGGCATA
	RUNX1	GTTATCATTGCTATTCCTCTGC	CAATTCCTACGTTGCATGTT	ACACTCTTTCCCTACACGACGCTCTTCCGATCTTGACTGGTGTTTAGGTGGTG	GTGACTGGAGTTCAGACGTGTGCTCTTCCGATCTACAGACCGAGTTTCTAGGGA
	CCR5	CTAGCAGCAAACCTTCCCT	GCCAGGTACCTATCGATTGTC	ACACTCTTTCCCTACACGACGCTCTTCCGATCTTATGCACAGGGTGGAACAAG	GTGACTGGAGTTCAGACGTGTGCTCTTCCGATCTCAGCATAGTGAGCCCAGAAG
	CXCR4	TCATCTTTGCCAACGTCAGT	TGAATGTCCACCTCGCTTTC	ACACTCTTTCCCTACACGACGCTCTTCCGATCTCCCTCAAGACCACAGTCAT	GTGACTGGAGTTCAGACGTGTGCTCTTCCGATCTCTGCTCACAGAGGTGAGTG
	CDKL5	CAAGGCCAGTGCTTTGTTAC	TCCCAGCTTTGCTTTGAGA	ACACTCTTTCCCTACACGACGCTCTTCCGATCTGTGTCAGCTATTGAGGGAAACT	GTGACTGGAGTTCAGACGTGTGCTCTTCCGATCTGGTGAGATCTTTGCTGGTAGAC
	HEK4	GATGGCTCTGACACCCTTATG	ACCGTGTCTGGAAACATAGC	ACACTCTTTCCCTACACGACGCTCTTCCGATCTGTGGAGCTCAAGTTCACTCT	GTGACTGGAGTTCAGACGTGTGCTCTTCCGATCTAGCACCAACATCTTGAAATGC
	DNMT1	AGCAAGCTGGTTGTTGACTA	ACTGTTGGCACTAGATGATGG	ACACTCTTTCCCTACACGACGCTCTTCCGATCTTGCTGTGGGCTTTCTATTGAT	GTGACTGGAGTTCAGACGTGTGCTCTTCCGATCTCAACACGGAAGACAGAATTGC
	PWAR5	TTGCATGGTTTGAATTGTGG	TTGGCTACAAATAGTCATTCCT	ACACTCTTTCCCTACACGACGCTCTTCCGATCTTTCTTGAGGTGACCATAAATA	GTGACTGGAGTTCAGACGTGTGCTCTTCCGATCTTGGTTCCTAGATCTGTAGCAT
	RMST	TGATATTGATCTCTGGCTTACC	GGTACAATGCTAAGGTGATGG	ACACTCTTTCCCTACACGACGCTCTTCCGATCTGGGAGCAGTTTATGTTTCTGAT	GTGACTGGAGTTCAGACGTGTGCTCTTCCGATCTCAGGTCTGCCACAACTTACT
	RSPO4-1	TTATGTCCATGGCCTCCTTT	GCAGGTCTTTCCATTGTGTG	ACACTCTTTCCCTACACGACGCTCTTCCGATCTTCCTGAGACTTGACTCCCAA	GTGACTGGAGTTCAGACGTGTGCTCTTCCGATCTGAAGACTGAAGACACCACTT
	RSPO4-2	TTATGTCCATGGCCTCCTTT	GCAGGTCTTTCCATTGTGTG	GTGACTGGAGTTCAGACGTGTGCTCTTCCGATCTAGAAACCAAGGGTATGTGT	ACACTCTTTCCCTACACGACGCTCTTCCGATCTCCCAACTATCACCACAAAGA
	TYW1B	ACTTCTAAGACCTGCCAGAATG	GCCACAGGAGTCAAAGAAGA	ACACTCTTTCCCTACACGACGCTCTTCCGATCTTCTAAGATAAGAGCTTGATCCC	GTGACTGGAGTTCAGACGTGTGCTCTTCCGATCTTCCAAAGTGTGTTTGTGAGAC
	ZNF10	CAGCCTGGATGACAGAGTAA	CTTCAGAAGACAGAGCAAACAA	ACACTCTTTCCCTACACGACGCTCTTCCGATCTAATGAGGCCTCGACTTTGG	GTGACTGGAGTTCAGACGTGTGCTCTTCCGATCTCCGAGATGGAATACGAGAGAAT
	CARS1	ACCGAGATTCGTGTGGTTTC	CATCCTGCTTGGCTCATACA	ACACTCTTTCCCTACACGACGCTCTTCCGATCTAAACCAAGTCTCCAGGTGAA	GTGACTGGAGTTCAGACGTGTGCTCTTCCGATCTACTCCAGATCCCAACACAAG
	NEK10-1	CAGCAGAAAGGCAAGGTTTAAT	AACCCTCTACAGGCTTGATTT	ACACTCTTTCCCTACACGACGCTCTTCCGATCTGTGAACAGGACCTGACCTAAAG	GTGACTGGAGTTCAGACGTGTGCTCTTCCGATCTATTACCTGGGAGGGAGTCAA
	NEK10-2	TGTACTCCCAATTAAGTGAGTT	GCCCTTGTCTTCCCATTT	ACACTCTTTCCCTACACGACGCTCTTCCGATCTTTTAGAGCTTGAGATGGC	GTGACTGGAGTTCAGACGTGTGCTCTTCCGATCTCCTGTTCACCTTGGAACATAC
	BCL2L13	TCCCTGTCAGAAGACAGTATCA	GGGCCCTGCAATCAACTAT	ACACTCTTTCCCTACACGACGCTCTTCCGATCTAGAGCACAGCCTGGATTAAC	GTGACTGGAGTTCAGACGTGTGCTCTTCCGATCTCAGGAAGGGCAGGACAAC
	AHRR	CTGCTCCCTTCACTCATCAC	AGAGGGACAGAGGGTTCTT	ACACTCTTTCCCTACACGACGCTCTTCCGATCTCTAGGTGGGCAAGAACAGAG	GTGACTGGAGTTCAGACGTGTGCTCTTCCGATCTCGGCCACACTGGGAATTA
	APEX1	CACCCTATGCCTACACCTTT	AAGGTCATGACTCTACGCTTT	ACACTCTTTCCCTACACGACGCTCTTCCGATCTTCTCTGTTACCTGCATTGTGT	GTGACTGGAGTTCAGACGTGTGCTCTTCCGATCTCTATCACAGGAGCCTGGT
	GAB4	CTGGAGGAAACGCTGGTTTAT	TCTGAAGTAGGGCCAGAACA	ACACTCTTTCCCTACACGACGCTCTTCCGATCTAGCAGCTGGATGTTGATGT	GTGACTGGAGTTCAGACGTGTGCTCTTCCGATCTCCCTCCTTGCTGGAGATTG
	POLRMT-1,2	CGCCTCCTGGGTTCAATAAT	ACCAGAGACCAGAGACATGA	ACACTCTTTCCCTACACGACGCTCTTCCGATCTTTTCCGCATCTGCCAACA	GTGACTGGAGTTCAGACGTGTGCTCTTCCGATCTTAGCCAGGATGGTCTCATCT
	UNCX	GCTGCGTCCTGTGACTG	TGCCTGGAGACCTCACTT	ACACTCTTTCCCTACACGACGCTCTTCCGATCTACCCGCACCAACTTCAC	GTGACTGGAGTTCAGACGTGTGCTCTTCCGATCTCTCGCCACCTGGAACAA
	RPH3AL-1	CCACTTGAAGCTTGACCTCATC	CACAGCGGGTCCCAGAT	ACACTCTTTCCCTACACGACGCTCTTCCGATCTCGAGGCTCAGACTGAACAGG	GTGACTGGAGTTCAGACGTGTGCTCTTCCGATCTAGGCCCTGCTGCCAAAT
	RPH3AL-2	CCACTTGAAGCTTGACCTCATC	CACAGCGGGTCCCAGAT	ACACTCTTTCCCTACACGACGCTCTTCCGATCTATCCAGCCTTGCCTTACC	GTGACTGGAGTTCAGACGTGTGCTCTTCCGATCTATGCTTACACTAGGCACCAA
	ZMYM2	TCTCTGCTATGTTGCTGTTCC	CAACTCCAATGCCATCCAAAC	ACACTCTTTCCCTACACGACGCTCTTCCGATCTGATTCTTGGATCTCCCAGTCAG	GTGACTGGAGTTCAGACGTGTGCTCTTCCGATCTGAAGAAAGGCAGGTGGTAGAA
	WNK1	CAGCTTCAGACCATGCTTTC	TGGGAAACAGAAGTATTCAAGT	ACACTCTTTCCCTACACGACGCTCTTCCGATCTCCTCAAGAATCCGAACCACA	GTGACTGGAGTTCAGACGTGTGCTCTTCCGATCTCTGATGGCAAAGTTACATGTCC
	NLGN1	GAGAGTCAACATCTGGAGGA	TGAGACAGTCATGTTTCTTTGT	ACACTCTTTCCCTACACGACGCTCTTCCGATCTACAGTATATCACAGACCTTTCCA	GTGACTGGAGTTCAGACGTGTGCTCTTCCGATCTGGTTTCTGTTACTGCAGTTAGTT
	MLH1	ACTAGGCCTCACTAGGCTAAA	AACTGGGTAACAGCAGAACC	ACACTCTTTCCCTACACGACGCTCTTCCGATCTTTGGCCTTTCAGTAGTTTGAA	GTGACTGGAGTTCAGACGTGTGCTCTTCCGATCTGAAACTGCCTTCCTAGAGTTT
