# Supplementary material for: Robust genome editing activity and the applications of enhanced miniature CRISPR-Cas12f1
Source: Nat Commun. 2025 Jan 15;16:677. doi: 10.1038/s41467-025-56048-w (PMC11733285; doi:10.1038/s41467-025-56048-w)
Supplement: Supplementary file 6 — Source Data [file 41467_2025_56048_MOESM6_ESM.xlsx]

## Sheet: Main Fig. 1
	Figure 1f,g. Percentage of Indel frequency						Figure 1h,i. Percentage of Indel frequency
	NLRC4	Cas12f1_v1	Cas12f1_S1a	Cas12f1_S1b			NLRC4	Cas12f1_v1	Cas12f1_S3
	Replicate 1	70.568	71.8152	62.897			Replicate 1	62.6387	65.6623
	Replicate 2	74.463	74.0182	68.1483			Replicate 2	63.0354	70.5671
	Replicate 3	74.3066	73.1718	66.1837			Replicate 3	65.1642	68.917
	CLIC4	Cas12f1_v1	Cas12f1_S1a	Cas12f1_S1b			CLIC4	Cas12f1_v1	Cas12f1_S3
	Replicate 1	37.0206	50.3616	44.2714			Replicate 1	39.0822	48.8866
	Replicate 2	38.7989	46.5385	45.9192			Replicate 2	38.7578	48.5716
	Replicate 3	36.3687	45.0194	45.3551			Replicate 3	38.8935	50.0096
	HBB	Cas12f1_v1	Cas12f1_S1a	Cas12f1_S1b			HBB	Cas12f1_v1	Cas12f1_S3
	Replicate 1	2.07	1.61	3.62			Replicate 1	5.03099	5.82147
	Replicate 2	2.26	1.34	3.8			Replicate 2	6.42966	5.38734
	Replicate 3	1.13	1.63	3.19			Replicate 3	5.38911	5.11464
	COL8A1	Cas12f1_v1	Cas12f1_S1a	Cas12f1_S1b			COL8A1	Cas12f1_v1	Cas12f1_S3
	Replicate 1	52.7079	50.2841	49.6038			Replicate 1	50.3428	48.6674
	Replicate 2	52.1053	56.0018	53.9763			Replicate 2	51.3154	55.8635
	Replicate 3	50.3561	51.0011	52.3412			Replicate 3	52.2111	50.5625
	RNF2	Cas12f1_v1	Cas12f1_S1a	Cas12f1_S1b			RNF2	Cas12f1_v1	Cas12f1_S3
	Replicate 1	29.45	37.04	37.59			Replicate 1	45.3127	48.4522
	Replicate 2	29.56	37.32	37.85			Replicate 2	45.3012	48.0993
	Replicate 3	28.45	35.62	37.85			Replicate 3	45.1804	47.1212
	VEGFA	Cas12f1_v1	Cas12f1_S1a	Cas12f1_S1b			VEGFA	Cas12f1_v1	Cas12f1_S3
	Replicate 1	47.4	52.3209	57.2956			Replicate 1	46.465	53.397
	Replicate 2	47.68	57.7563	58.3631			Replicate 2	46.1776	59.0576
	Replicate 3	47.1	52.4057	53.8005			Replicate 3	46.4643	53.8919

## Sheet: Main Fig. 2
	Figure 2b. Percentage of Indel frequency							Figure 2c. Percentage of Indel frequency							Figure 2g. Percentage of Indel frequency											Figure 2h,i. Percentage of Indel frequency							Figure 2j. Percentage of Indel frequency									Figure 2m,n. Percentage of Indel frequency
	NLRC4	Cas12f1_v1	Cas12f1_mini2	Cas12f1_mini3.1	Cas12f1_mini4			CLIC4	Cas12f1_v1	Cas12f1_mini3.1	Cas12f1_mini4	Cas12f1_v2			COL8A1	Cas12f1_v1	G181K	G181R	G181T	G181N	T184K	T184R	T184N			TERT	Cas12f1_v1	G181K	G181R	T184R			HBB	Cas12f1_v1	Cas12f1_v2	Cas12f1_v3	Cas12f1_v4	Cas12f1_v5	Cas12f1_v6			HBB	Cas12f1_v1	Cas12f1_v2	Cas12f1_v7
	Replicate 1	69.8005	36.0031	76.8247	74.5037			Replicate 1	28.3985	52.4433	40.5646	51.9017			Replicate 1	64.567	76.3854	70.1637	44.0455	43.6239	62.2599	74.9938	72.9437			Replicate 1	7.59387	6.10837	8.57758	2.04517			Replicate 1	5.10057	32.4319	28.5387	18.4112	26.4126	29.4892			Replicate 1	3.54882	27.7143	42.3506
	Replicate 2	69.3612	41.2588	75.8332	69.278			Replicate 2	29.8449	53.4218	38.8785	52.0125			Replicate 2	62.8165	75.9228	69.2195	46.2784	41.1052	62.2426	76.8723	77.1111			Replicate 2	8.36371	6.8022	10.996	1.70898			Replicate 2	5.47693	33.696	28.395	18.7493	28.5359	30.7363			Replicate 2	3.4391	26.4049	42.2721
	Replicate 3	69.0008	27.5327	73.1348	74.5038			Replicate 3	27.291	50.65	40.4694	52.5603			Replicate 3	63.0719	74.7266	70.3765	45.1324	43.3032	62.8502	74.9065	76.9085			Replicate 3	9.10079	6.68407	8.90812	2.12032			Replicate 3	4.84233	32.3971	29.1919	20.0842	25.9025	32.8621			Replicate 3	2.79457	26.3169	38.4336
	CLIC4	Cas12f1_v1	Cas12f1_mini2	Cas12f1_mini3.1	Cas12f1_mini4			HBB	Cas12f1_v1	Cas12f1_mini3.1	Cas12f1_mini4	Cas12f1_v2			HBB	Cas12f1_v1	G181K	G181R	G181T	G181N	T184K	T184R	T184N			DNMT1	Cas12f1_v1	G181K	G181R	T184R			sgVEGFA-1	Cas12f1_v1	Cas12f1_mini4	Cas12f1_v3	Cas12f1_v4	Cas12f1_v5	Cas12f1_v6			sgVEGFA-1	Cas12f1_v1	Cas12f1_v5	Cas12f1_v7
	Replicate 1	35.7373	17.8099	57.2034	37.7828			Replicate 1	8.43866	24.7707	32.6745	42.1263			Replicate 1	3.80967	7.30271	5.36929	1.72848	0.440062	1.32471	5.15321	2.33293			Replicate 1	12.4346	21.1367	20.3795	9.50025			Replicate 1	4.49944	11.5536	23.362	12.5107	22.9347	15.1078			Replicate 1	4.09272	17.2371	27.851
	Replicate 2	37.8953	17.74	53.7249	36.0314			Replicate 2	6.8812	26.6028	32.2112	39.3376			Replicate 2	3.69866	8.24637	4.92449	1.81019	1.19887	1.28299	4.8493	2.32272			Replicate 2	11.492	19.0024	21.894	11.6909			Replicate 2	5.279	13.0489	28.742	13.9331	29.4023	13.0237			Replicate 2	4.42411	17.2987	27.0783
	Replicate 3	40.2787	19.451	56.9287	39.0051			Replicate 3	8.11239	24.0647	33.0936	42.5072			Replicate 3	3.72262	8.36209	5.22028	1.78196	0.470905	1.23634	5.11482	2.43045			Replicate 3	10.7471	19.8788	20.0352	10.5002			Replicate 3	4.48921	14.5408	22.4308	15.8992	28.8269	9.06819			Replicate 3	3.36172	16.6054	26.9202
	HBB	Cas12f1_v1	Cas12f1_mini2	Cas12f1_mini3.1	Cas12f1_mini4			HEK3	Cas12f1_v1	Cas12f1_mini3.1	Cas12f1_mini4	Cas12f1_v2			RUNX1	Cas12f1_v1	G181K	G181R	G181T	G181N	T184K	T184R	T184N			FANCF	Cas12f1_v1	G181K	G181R	T184R			DNMT1	Cas12f1_v1	Cas12f1_mini4	Cas12f1_v3	Cas12f1_v4	Cas12f1_v5	Cas12f1_v6			DNMT1	Cas12f1_v1	Cas12f1_v3	Cas12f1_v7
	Replicate 1	4.37163	24.4493	25.0075	30.9855			Replicate 1	27.1409	59.5269	46.4347	56.9534			Replicate 1	19.8221	18.8814	59.9431	12.2731	4.89048	24.4739	58.8026	33.2821			Replicate 1	11.133	15.6923	15.7865	3.00001			Replicate 1	10.0306	41.22	46.3581	23.648	32.2387	31.8444			Replicate 1	7.05607	35.6615	43.6697
	Replicate 2	4.64571	25.8992	24.2918	32.1041			Replicate 2	26.3631	59.8229	49.6319	59.9454			Replicate 2	23.3192	22.1307	59.0924	12.5122	5.62717	26.7204	58.0906	36.3116			Replicate 2	11.4857	17.0632	15.4291	3.07032			Replicate 2	10.9282	41.3749	46.1642	26.8433	35.7869	31.9864			Replicate 2	7.8277	38.7335	45.162
	Replicate 3	4.51492	26.574	25.6011	30.2908			Replicate 3	26.6897	58.66	47.8432	59.2662			Replicate 3	23.8149	18.266	58.3291	12.4116	4.73462	26.6487	60.3446	35.9753			Replicate 3	10.8714	15.3194	15.856	2.40485			Replicate 3	11.3082	36.8048	41.751	23.8589	34.7771	27.6123			Replicate 3	6.99754	37.8188	42.7657
	PLK1	Cas12f1_v1	Cas12f1_mini2	Cas12f1_mini3.1	Cas12f1_mini4			VEGFA	Cas12f1_v1	Cas12f1_mini3.1	Cas12f1_mini4	Cas12f1_v2			sgVEGFA-2	Cas12f1_v1	G181K	G181R	G181T	G181N	T184K	T184R	T184N			PWAR5	Cas12f1_v1	G181K	G181R	T184R			FANCF	Cas12f1_v1	Cas12f1_v2	Cas12f1_v3	Cas12f1_v4	Cas12f1_v5	Cas12f1_v6			RSPO4-1	Cas12f1_v1	Cas12f1_v5	Cas12f1_v7
	Replicate 1	27.9973	41.9937	32.9118	41.7899			Replicate 1	33.1815	60.471	63.1201	65.4338			Replicate 1	26.9823	25.0405	27.7387	9.02269	5.56537	35.0157	37.2401	28.8707			Replicate 1	7.63486	22.5321	21.7664	31.2202			Replicate 1	7.38775	38.4444	42.2371	28.3975	47.8963	29.5396			Replicate 1	0.232086	5.56126	6.994
	Replicate 2	27.6553	47.4823	32.0915	42.4406			Replicate 2	36.4381	61.5355	61.9574	67.8577			Replicate 2	27.9614	25.9413	25.3389	8.2359	6.27971	36.4632	34.6328	31.0269			Replicate 2	9.20332	20.218	26.3059	31.1217			Replicate 2	6.79612	45.903	48.0116	33.699	46.0913	32.6754			Replicate 2	0.128544	6.00602	8.46168
	Replicate 3	29.0807	46.0374	34.5679	43.1486			Replicate 3	33.1087	61.138	62.844	66.6697			Replicate 3	26.904	26.7116	26.8389	8.4583	6.01381	36.1398	31.1664	31.0057			Replicate 3	7.63296	20.3226	24.7558	31.0299			Replicate 3	7.15565	38.7703	47.7299	28.9026	41.4347	32.7661			Replicate 3	0.170433	6.3099	7.57213
	VEGFA	Cas12f1_v1	Cas12f1_mini2	Cas12f1_mini3.1	Cas12f1_mini4			TERT	Cas12f1_v1	Cas12f1_mini3.1	Cas12f1_mini4	Cas12f1_v2														RSPO4-1	Cas12f1_v1	G181K	G181R	T184R			PWAR5	Cas12f1_v1	Cas12f1_mini3.1	Cas12f1_v3	Cas12f1_v4	Cas12f1_v5	Cas12f1_v6			RSPO4-2	Cas12f1_v1	Cas12f1_v3	Cas12f1_v7
	Replicate 1	52.4518	78.1163	82.0325	77.132			Replicate 1	6.67862	35.8921	28.2695	34.1165														Replicate 1	0.260359	0.766561	0.795967	0.197816			Replicate 1	9.78069	50.4774	53.2317	39.9767	53.8622	44.0419			Replicate 1	1.16346	34.472	40.9205
	Replicate 2	56.9526	81.3139	81.8163	82.0734			Replicate 2	8.04278	37.4828	29.5797	39.1884														Replicate 2	0.210012	0.724247	0.700756	0.28679			Replicate 2	8.50748	50.886	51.7645	40.3788	53.6539	44.0196			Replicate 2	1.40745	34.737	40.3806
	Replicate 3	62.894	74.1201	78.5646	86.085			Replicate 3	6.69308	36.3709	28.4373	38.2593														Replicate 3	0.223936	0.798043	0.689476	0.181123			Replicate 3	9.28466	46.3845	52.1293	39.9882	53.6404	44.3307			Replicate 3	1.63992	36.6586	41.0202
								sgVEGFA-2	Cas12f1_v1	Cas12f1_mini3.1	Cas12f1_mini4	Cas12f1_v2														RSPO4-2	Cas12f1_v1	G181K	G181R	T184R			RMST	Cas12f1_v1	Cas12f1_mini4	Cas12f1_v3	Cas12f1_v4	Cas12f1_v5	Cas12f1_v6			RMST	Cas12f1_v1	Cas12f1_v5	Cas12f1_v7
								Replicate 1	43.8435	61.1879	59.277	64.8142														Replicate 1	2.552	8.62508	14.6186	9.72217			Replicate 1	4.8671	34.4068	37.3712	23.9965	38.7768	26.2202			Replicate 1	5.33619	51.8089	57.0702
								Replicate 2	43.4269	62.3201	57.2469	64.6778														Replicate 2	2.21765	9.80029	14.3288	10.0608			Replicate 2	5.42594	36.7541	37.3528	23.6631	38.3197	26.2843			Replicate 2	5.16638	52.7163	58.5084
								Replicate 3	43.7418	61.7038	58.7936	60.619														Replicate 3	2.48773	8.59567	13.7818	11.7846			Replicate 3	4.90205	34.189	38.1456	23.4188	39.1022	25.5861			Replicate 3	5.53369	51.6614	58.1645
								CRTAP	Cas12f1_v1	Cas12f1_mini3.1	Cas12f1_mini4	Cas12f1_v2														ZNF10	Cas12f1_v1	G181K	G181R	T184R			RSPO4-1	Cas12f1_v1	Cas12f1_v2	Cas12f1_v3	Cas12f1_v4	Cas12f1_v5	Cas12f1_v6			FANCF	Cas12f1_v1	Cas12f1_v3	Cas12f1_v7
								Replicate 1	48.8912	56.207	60.0931	60.9155														Replicate 1	6.72641	29.8155	29.8582	24.5134			Replicate 1	0.18902	2.8004	3.4988	1.44321	4.7305	1.64391			Replicate 1	8.20111	42.3388	40.7968
								Replicate 2	48.7198	57.9007	61.044	61.8686														Replicate 2	6.95751	29.0779	31.4263	25.4712			Replicate 2	0.130892	2.53005	3.91857	1.43452	3.82899	1.57872			Replicate 2	9.11691	45.3891	42.333
								Replicate 3	43.9719	54.1941	62.6357	62.2105														Replicate 3	6.954	27.7036	30.9353	25.1104			Replicate 3	0.176047	3.17861	2.97174	1.26701	3.55468	1.41651			Replicate 3	8.62807	45.2221	41.6289
								EMX1	Cas12f1_v1	Cas12f1_mini3.1	Cas12f1_mini4	Cas12f1_v2														CCR5	Cas12f1_v1	G181K	G181R	T184R			RSPO4-2	Cas12f1_v1	Cas12f1_mini3.1	Cas12f1_v3	Cas12f1_v4	Cas12f1_v5	Cas12f1_v6			PWAR5	Cas12f1_v1	Cas12f1_v5	Cas12f1_v7
								Replicate 1	31.7982	55.8814	62.2137	62.947														Replicate 1	16.6064	34.7981	36.2014	11.2974			Replicate 1	1.03978	23.8082	29.6547	19.6519	29.7785	19.5022			Replicate 1	5.38517	39.1492	39.4746
								Replicate 2	32.3992	63.7444	64.8492	63.9736														Replicate 2	15.9966	35.482	34.6568	10.3279			Replicate 2	1.11938	23.3137	29.7063	19.8789	28.3692	18.0247			Replicate 2	5.25988	44.5623	40.4266
								Replicate 3	23.8459	60.3702	58.6588	58.0435														Replicate 3	14.4076	34.0156	32.9244	11.0269			Replicate 3	1.27003	22.5737	27.9179	21.9846	26.6833	16.7802			Replicate 3	5.18391	43.4209	39.2492
								CDLK5	Cas12f1_v1	Cas12f1_mini3.1	Cas12f1_mini4	Cas12f1_v2																					ZNF10	Cas12f1_v1	Cas12f1_v2	Cas12f1_v3	Cas12f1_v4	Cas12f1_v5	Cas12f1_v6			ZNF10	Cas12f1_v1	Cas12f1_v3	Cas12f1_v7
								Replicate 1	17.1714	20.8375	42.0502	43.7941																					Replicate 1	8.39697	57.4161	65.3028	53.0968	56.2218	53.5648			Replicate 1	5.31773	48.7451	48.5537
								Replicate 2	16.7074	21.1206	42.1352	43.2241																					Replicate 2	14.8833	62.9237	76.2145	52.768	61.702	58.2444			Replicate 2	5.4115	51.255	53.5694
								Replicate 3	16.2702	19.6047	42.2975	43.7049																					Replicate 3	13.6568	57.1524	72.3164	50.4457	55.9756	57.3403			Replicate 3	4.35356	52.3417	48.2773
								DNMT1	Cas12f1_v1	Cas12f1_mini3.1	Cas12f1_mini4	Cas12f1_v2																					CCR5	Cas12f1_v1	Cas12f1_mini3.1	Cas12f1_v3	Cas12f1_v4	Cas12f1_v5	Cas12f1_v6			CCR5	Cas12f1_v1	Cas12f1_v3	Cas12f1_v7
								Replicate 1	4.19657	32.5421	33.8595	36.4144																					Replicate 1	20.5185	49.4764	56.9835	42.7702	55.659	36.1523			Replicate 1	17.1295	55.165	51.0982
								Replicate 2	3.88067	33.5417	35.2207	37.9269																					Replicate 2	20.2321	53.2606	61.8899	43.5667	55.953	33.3233			Replicate 2	18.9018	57.967	54.75
								Replicate 3	4.17804	32.0797	34.2894	35.8427																					Replicate 3	17.2154	48.8892	60.625	43.0718	58.2476	35.6064			Replicate 3	17.7174	52.7242	50.6633
																																	* Cas12f1 variants with blue letter represent control variant for each target gene.									* Cas12f1 variants with blue letter represent control variant for each target gene.
								RMST	Cas12f1_v1	Cas12f1_mini3.1	Cas12f1_mini4	Cas12f1_v2
								Replicate 1	1.98679	31.5558	29.6017	31.3803
								Replicate 2	2.20715	31.0917	29.7562	31.0913
								Replicate 3	1.93862	29.647	29.7139	31.1214
								RSPO4-1	Cas12f1_v1	Cas12f1_mini3.1	Cas12f1_mini4	Cas12f1_v2
								Replicate 1	0.18902	1.40098	1.87733	1.91492
								Replicate 2	0.130892	1.66739	2.30867	1.87237
								Replicate 3	0.176047	1.37674	1.76673	1.94412

## Sheet: Main Fig. 3
	Figure 3b. Percentage of Indel frequency																Figure 3c. Percentage of Indel frequency
	RSPO4-1	Cas12f1_v1	Cas12f1_v7 +														RSPO4-1	Cas12f1_v1	Cas12f1_v8 +
			-	F190H	S286H	G293K	G297K	S300K	D309R	L333A	A374R	N414M	S426G	A467R					sgRNA_ge4.1	sgRNA_S1a	sgRNA_S1b	sgRNA_S3	sgRNA_design #2
	Replicate 1	0.065657	4.91972	2.74463	0.056001	0.102188	1.56372	4.88326	0.988092	13.9894	3.32854	5.4762	8.63136	1.0406			Replicate 1	0.275722	9.93093	10.4732	16.8527	11.7314	0.289646
	Replicate 2	0.179606	5.49534	2.52917	0.103504	0.07146	1.57419	6.07508	1.36726	11.9735	4.57471	6.08753	10.8646	2.2046			Replicate 2	0.327714	11.0782	10.6756	16.0586	13.0548	0.413348
	Replicate 3	0.06862	5.89279	2.81507	0.092571	0.145814	0.831053	5.569	1.03228	13.7785	4.22258	5.19473	11.0291	1.34632			Replicate 3	0.239551	11.1611	11.2115	12.9175	13.9582	0.239047
	sgVEGFA-1	Cas12f1_v1	Cas12f1_v7 +														sgVEGFA-1	Cas12f1_v1	Cas12f1_v8 +
			-	F190H	S286H	G293K	G297K	S300K	D309R	L333A	A374R	N414M	S426G	A467R					sgRNA_ge4.1	sgRNA_S1a	sgRNA_S1b	sgRNA_S3	sgRNA_design #2
	Replicate 1	0.211705	25.1459	0.020036	1.75505	5.74127	20.9216	19.425	9.23668	19.4741	19.3464	20.9277	20.6839	18.6795			Replicate 1	3.85899	24.6311	26.1761	24.64	23.0692	3.86799
	Replicate 2	0.185309	23.272	0	1.41909	4.33431	19.8526	18.4011	8.90446	17.8303	18.8918	19.247	24.6229	23.2926			Replicate 2	4.78898	25.0843	27.195	26.4742	20.712	5.21046
	Replicate 3	0.224561	22.7183	0.011613	1.47366	3.98919	20.31	18.8809	9.2554	19.7503	19.0553	23.2808	23.8441	19.4076			Replicate 3	3.97391	21.8343	27.9446	27.9895	22.5997	4.70209
	RMST	Cas12f1_v1	Cas12f1_v7 +														RMST	Cas12f1_v1	Cas12f1_v8 +
			-	F190H	S286H	G293K	G297K	S300K	D309R	L333A	A374R	N414M	S426G	A467R					sgRNA_ge4.1	sgRNA_S1a	sgRNA_S1b	sgRNA_S3	sgRNA_design #2
	Replicate 1	3.70129	43.53	34.8042	1.25373	12.3583	35.9106	37.9155	41.9801	37.5016	39.5876	45.9376	45.161	36.4005			Replicate 1	4.20746	42.6513	49.1278	51.6102	48.4425	2.00934
	Replicate 2	3.73488	45.2298	36.1374	1.33306	11.2407	35.5326	37.4517	47.3083	37.6991	42.6269	47.193	44.42	39.3124			Replicate 2	5.30756	43.3231	54.168	52.723	45.5753	2.15791
	Replicate 3	3.35082	45.0291	32.7598	1.27835	11.3881	34.16	37.4226	43.6608	38.7719	41.9535	45.0369	44.7204	40.5855			Replicate 3	5.55018	45.374	43.4661	52.0539	46.775	2.3592

## Sheet: Main Fig. 4
	Figure 4b-d. Percentage of Indel frequency
	CLIC4	SpCas9	AsCpf1	CasMINI_V3.1	Cas12f1_ge4.1	eCas12f1
	Replicate 1	32.7621	61.4348	18.7431	38.873	44.2882
	Replicate 2	36.8356	55.1496	24.4368	40.0297	44.1408
	Replicate 3	33.2962	61.6229	20.3249	39.2835	43.0268
	COL8A1	SpCas9	AsCpf1	CasMINI_V3.1	Cas12f1_ge4.1	eCas12f1
	Replicate 1	36.2777	38.8581	20.6197	62.9191	60.7952
	Replicate 2	36.8195	36.7189	21.615	62.499	62.6446
	Replicate 3	36.372	33.5841	22.4282	64.9261	62.7353
	CRTAP	SpCas9	AsCpf1	CasMINI_V3.1	Cas12f1_ge4.1	eCas12f1
	Replicate 1	50.376	43.6857	1.99521	40.3713	59.3403
	Replicate 2	46.9452	40.4366	1.65913	37.9739	58.0394
	Replicate 3	46.3781	44.7153	1.56017	37.2303	54.9917
	KLHL29	SpCas9	AsCpf1	CasMINI_V3.1	Cas12f1_ge4.1	eCas12f1
	Replicate 1	16.7681	48.1928	11.6717	57.3589	57.3898
	Replicate 2	16.4886	46.5888	14.1858	60.843	55.6264
	Replicate 3	17.8406	46.6851	13.3789	58.0975	60.5665
	NLRC4	SpCas9	AsCpf1	CasMINI_V3.1	Cas12f1_ge4.1	eCas12f1
	Replicate 1	61.9223	76.5292	12.6264	63.0665	70.0258
	Replicate 2	63.3307	77.0641	13.3782	69.2817	69.6037
	Replicate 3	63.7662	71.7287	11.9671	68.9879	68.5563
	PWAR5	SpCas9	AsCpf1	CasMINI_V3.1	Cas12f1_ge4.1	eCas12f1
	Replicate 1	23.5056	16.0254	0.0870313	12.6027	36.1099
	Replicate 2	31.4029	12.9578	0.0725572	13.5865	35.8906
	Replicate 3	26.9666	12.69	0.101592	11.5329	36.3337
	RMST	SpCas9	AsCpf1	CasMINI_V3.1	Cas12f1_ge4.1	eCas12f1
	Replicate 1	37.9991	17.9631	0.0618554	7.87116	44.6025
	Replicate 2	38.807	17.3139	0.0359421	8.31569	45.0568
	Replicate 3	40.2357	16.7241	0.0676993	6.30998	40.2247
	RSPO4-1	SpCas9	AsCpf1	CasMINI_V3.1	Cas12f1_ge4.1	eCas12f1
	Replicate 1	41.8599	42.3927	0.0115241	0.640157	17.2429
	Replicate 2	41.9123	43.7826	0.0391249	0.575421	17.7366
	Replicate 3	40.5047	46.8091	0.035421	0.544298	15.8712
	RSPO4-2	SpCas9	AsCpf1	CasMINI_V3.1	Cas12f1_ge4.1	eCas12f1
	Replicate 1	6.12041	35.7164	0	9.83753	45.3824
	Replicate 2	4.88537	35.8365	0	8.64825	45.2658
	Replicate 3	4.94393	36.9708	0	9.16042	47.956
	TYW1B	SpCas9	AsCpf1	CasMINI_V3.1	Cas12f1_ge4.1	eCas12f1
	Replicate 1	40.0858	29.7836	0	0	0.896695
	Replicate 2	41.6443	29.6915	0	0	0.61416
	Replicate 3	40.0312	31.5959	0	0	0.841474
	ZNF10	SpCas9	AsCpf1	CasMINI_V3.1	Cas12f1_ge4.1	eCas12f1
	Replicate 1	40.5289	31.5308	1.2253	19.4583	59.6178
	Replicate 2	39.8924	30.6518	1.84693	19.7194	50.1124
	Replicate 3	37.2689	31.0996	1.8137	17.3812	49.8462
	CARS1	SpCas9	AsCpf1	CasMINI_V3.1	Cas12f1_ge4.1	eCas12f1
	Replicate 1	47.9797	47.621	23.0818	22.6783	39.6069
	Replicate 2	52.5361	43.1476	25.336	27.7617	37.6226
	Replicate 3	49.6131	41.4663	21.7085	23.7223	35.0661
	NEK10-1	SpCas9	AsCpf1	CasMINI_V3.1	Cas12f1_ge4.1	eCas12f1
	Replicate 1	60.743	40.4985	0.155073	7.0003	24.819
	Replicate 2	62.6409	39.5126	0.0706729	6.96301	24.5676
	Replicate 3	60.2304	41.515	0.131457	7.27273	24.4217
	NEK10-2	SpCas9	AsCpf1	CasMINI_V3.1	Cas12f1_ge4.1	eCas12f1
	Replicate 1	52.0061	40.9289	0.0853625	19.6196	49.9746
	Replicate 2	53.0351	39.5044	0.128416	19.9819	50.5017
	Replicate 3	51.9688	41.1343	0.090816	18.8614	52.9447
	BCL2L13	SpCas9	AsCpf1	CasMINI_V3.1	Cas12f1_ge4.1	eCas12f1
	Replicate 1	5.35761	38.8187	1.01312	18.8758	48.3855
	Replicate 2	6.2635	36.4743	0.801916	20.0556	48.9375
	Replicate 3	6.21071	36.7068	0.321378	19.1619	47.7798
	AHRR	SpCas9	AsCpf1	CasMINI_V3.1	Cas12f1_ge4.1	eCas12f1
	Replicate 1	8.5184	54.1741	0	10.6003	29.3269
	Replicate 2	9.1932	53.4798	0.129422	10.6511	31.0945
	Replicate 3	9.13307	50.8574	0.104272	7.84559	30.4579
	APEX1	SpCas9	AsCpf1	CasMINI_V3.1	Cas12f1_ge4.1	eCas12f1
	Replicate 1	27.9466	47.0024	0.300278	12.6497	33.118
	Replicate 2	28.6923	46.1636	0.275191	14.3717	31.6362
	Replicate 3	28.8178	47.7097	0.21137	13.5426	31.8203
	GAB4	SpCas9	AsCpf1	CasMINI_V3.1	Cas12f1_ge4.1	eCas12f1
	Replicate 1	20.9668	31.7813	0.0442795	5.15	16.0289
	Replicate 2	20.7454	31.6255	0.0406695	5.24493	16.4128
	Replicate 3	17.3151	31.4515	0.0590964	5.23749	16.5986
	POLRMT-1	SpCas9	AsCpf1	CasMINI_V3.1	Cas12f1_ge4.1	eCas12f1
	Replicate 1	62.021	48.9533	7.85807	57.1579	78.3548
	Replicate 2	54.4388	59.0568	8.55146	57.2968	76.1944
	Replicate 3	61.8985	60.9985	6.20083	54.0182	77.9683
	POLRMT-2	SpCas9	AsCpf1	CasMINI_V3.1	Cas12f1_ge4.1	eCas12f1
	Replicate 1	65.9482	54.6045	2.06474	53.4033	56.411
	Replicate 2	70.348	55.0687	1.39948	49.5541	63.5015
	Replicate 3	69.1577	54.8821	1.01886	48.8496	56.9732
	UNCX	SpCas9	AsCpf1	CasMINI_V3.1	Cas12f1_ge4.1	eCas12f1
	Replicate 1	30.4217	63.7649	2.21986	23.5523	60.7818
	Replicate 2	32.8805	61.2589	4.1914	29.5461	58.5064
	Replicate 3	30.277	61.8942	2.50985	24.8808	62.2143
	RPH3AL-1	SpCas9	AsCpf1	CasMINI_V3.1	Cas12f1_ge4.1	eCas12f1
	Replicate 1	2.16289	2.59274	0.106712	10.2639	35.7087
	Replicate 2	1.89098	2.64819	0.110155	10.4056	35.8751
	Replicate 3	2.53456	2.51763	0.112508	11.7551	35.8702
	RPH3AL-2	SpCas9	AsCpf1	CasMINI_V3.1	Cas12f1_ge4.1	eCas12f1
	Replicate 1	32.1578	57.2169	0.0600235	22.1289	56.2248
	Replicate 2	25.9866	53.4327	0.0226044	21.3163	62.197
	Replicate 3	35.5751	56.6231	0	21.7453	60.8227
	ZMYM2	SpCas9	AsCpf1	CasMINI_V3.1	Cas12f1_ge4.1	eCas12f1
	Replicate 1	34.2573	77.4782	1.83707	22.6043	52.2017
	Replicate 2	36.553	76.0709	1.77158	22.9352	48.8926
	Replicate 3	36.3049	74.9902	2.04575	22.753	52.6897
	WNK1	SpCas9	AsCpf1	CasMINI_V3.1	Cas12f1_ge4.1	eCas12f1
	Replicate 1	65.0872	38.9099	0.419548	24.7537	63.5322
	Replicate 2	71.6652	37.8836	0.423272	26.3092	66.0692
	Replicate 3	70.8238	37.8219	0.270752	26.3003	66.303
	NLGN1	SpCas9	AsCpf1	CasMINI_V3.1	Cas12f1_ge4.1	eCas12f1
	Replicate 1	55.499	48.4314	0.95817	41.1712	45.8108
	Replicate 2	55.7919	51.5597	0.821743	41.1125	43.6223
	Replicate 3	54.6538	47.6389	0.443352	41.7444	48.5546
	MLH1	SpCas9	AsCpf1	CasMINI_V3.1	Cas12f1_ge4.1	eCas12f1
	Replicate 1	66.7595	38.6679	0.144047	12.7009	59.3186
	Replicate 2	70.3396	38.0663	0.117584	12.5976	60.3436
	Replicate 3	69.9711	38.4564	0.0905829	16.9437	61.7902

## Sheet: Main Fig. 5
	Figure 5b. Percentage of Indel frequency					Figure 5f. Percentage of Indel frequency					Figure 5g. Percentage of Indel frequency
	PLK1	NTC	eCas12f1-PLK1			BRAF	NTC	eCas12f1-BRAF			BRAF	NTC	eCas12f1-BRAF
	Replicate 1	0	36.38			Replicate 1	0.11	0.24			Replicate 1	0.23	20.04
	Replicate 2	0.14	33.77			Replicate 2	0.29	0.18			Replicate 2	0.2	19.64
	Replicate 3	0.17	39.93			Replicate 3	0.19	0.19			Replicate 3	0.21	17.23
	Figure 5c. Colony formation assay					Figure 5h. Colony formation assay					Figure 5i. Colony formation assay
	PLK1	NTC	eCas12f1-PLK1			BRAF	NTC	eCas12f1-BRAF			BRAF	NTC	eCas12f1-BRAF
	Replicate 1	#VALUE!	#VALUE!			Replicate 1	#VALUE!	#VALUE!			Replicate 1	#VALUE!	#VALUE!
	Replicate 2	#VALUE!	#VALUE!			Replicate 2	#VALUE!	#VALUE!			Replicate 2	#VALUE!	#VALUE!
	Replicate 3	#VALUE!	#VALUE!			Replicate 3	#VALUE!	#VALUE!			Replicate 3	#VALUE!	#VALUE!
	Figure 5d. Total area of colonies					Figure 5j. Total area of colonies					Figure 5k. Total area of colonies
	PLK1	NTC	eCas12f1-PLK1			BRAF	NTC	eCas12f1-BRAF			BRAF	NTC	eCas12f1-BRAF
	Replicate 1	33895	4932			Replicate 1	447620	419187			Replicate 1	200925	55645
	Replicate 2	29498	6075			Replicate 2	434144	440088			Replicate 2	199619	61990
	Replicate 3	30257	6017			Replicate 3	427168	447037			Replicate 3	194573	64351

## Sheet: Main Fig. 6
	Figure 6b. Percentage of A-to-G conversion				Figure 6d. Percentage of C-to-T conversion				Figure 6f. Relative mRNA expression					Figure 6h. Relative mRNA expression
	NLRC4	eCas12f1-ABE			CLIC4	eCas12f1-CBE			IL1RN	Mock	eCas12f1a			HER2	Mock	eCas12f1a
	Replicate 1	11.0594			Replicate 1	0.052926			Replicate 1	0.999165	3.71116			Replicate 1	0.992712	0.371085
	Replicate 2	11.4173			Replicate 2	0.062117			Replicate 2	1.08978	4.55563			Replicate 2	1.04597	0.467645
	Replicate 3	11.348			Replicate 3	0.125593			Replicate 3	0.91838	3.98726			Replicate 3	0.963066	0.410747
	sgVEGFA-2	eCas12f1-ABE			COL8A1	eCas12f1-CBE			IFNγ	Mock	eCas12f1a			CHK1	Mock	eCas12f1a
	Replicate 1	34.042			Replicate 1	0.655703			Replicate 1	0.999165	32.591			Replicate 1	0.978557	0.577394
	Replicate 2	32.9636			Replicate 2	0.699041			Replicate 2	1.08978	30.6292			Replicate 2	1.08903	0.630284
	Replicate 3	32.3939			Replicate 3	0.736484			Replicate 3	0.91838	22.693			Replicate 3	0.938366	0.611881
	CXCR4	eCas12f1-ABE			RNF2	eCas12f1-CBE			HBG	Mock	eCas12f1a			HBG	Mock	eCas12f1a
	Replicate 1	21.9			Replicate 1	0.378104			Replicate 1	1.04624	162904			Replicate 1	1.04624	0.507673
	Replicate 2	24.5486			Replicate 2	0.402548			Replicate 2	0.923236	205799			Replicate 2	0.923236	0.515753
	Replicate 3	24.9625			Replicate 3	0.455647			Replicate 3	1.03528	128930			Replicate 3	1.03528	0.511129
	CDKL5	eCas12f1-ABE			sgVEGFA-3	eCas12f1-CBE
	Replicate 1	6.3102			Replicate 1	8.58949
	Replicate 2	6.38884			Replicate 2	7.961
	Replicate 3	5.28818			Replicate 3	8.55486
	HEK4	eCas12f1-ABE			DNMT1	eCas12f1-CBE
	Replicate 1	19.1185			Replicate 1	0.071575
	Replicate 2	18.8986			Replicate 2	0.105706
	Replicate 3	18.4418			Replicate 3	0.07612
	PWAR5	eCas12f1-ABE			FANCF	eCas12f1-CBE
	Replicate 1	7.20221			Replicate 1	0.014051
	Replicate 2	6.97973			Replicate 2	0
	Replicate 3	8.37213			Replicate 3	0
	RSPO4-1	eCas12f1-ABE			CDKL5	eCas12f1-CBE
	Replicate 1	4.2651			Replicate 1	0.108305
	Replicate 2	4.52787			Replicate 2	0.129085
	Replicate 3	4.89827			Replicate 3	0.171907
	RSPO4-2	eCas12f1-ABE			CARS1	eCas12f1-CBE
	Replicate 1	4.60879			Replicate 1	0.711296
	Replicate 2	4.3959			Replicate 2	0.642908
	Replicate 3	3.02411			Replicate 3	0.831859

## Sheet: Supplemetary Fig. 1
	Supplementary Figure 1b. Percentage of Indel frequency					Supplementary Figure 1c. Percentage of Indel frequency
	NLRC4	Origin	Codon optimized			NLRC4	Cas12f1_ge4.1	Cas12f1_v1
	Replicate 1	45.6331	58.2277			Replicate 1	59.2367	55.743
	Replicate 2	45.9625	59.7185			Replicate 2	57.336	57.921
	Replicate 3	41.7903	59.6773			Replicate 3	54.7122	58.2975
	CLIC4	Origin	Codon optimized			CLIC4	Cas12f1_ge4.1	Cas12f1_v1
	Replicate 1	33.6947	33.5825			Replicate 1	33.7103	33.5825
	Replicate 2	34.9484	33.4614			Replicate 2	31.8771	33.4614
	Replicate 3	35.5124	29.6409			Replicate 3	29.3379	29.6409
	HBB	Origin	Codon optimized			HBB	Cas12f1_ge4.1	Cas12f1_v1
	Replicate 1	2.0279	4.58221			Replicate 1	2.30981	2.12478
	Replicate 2	2.09885	4.42004			Replicate 2	1.64193	2.11313
	Replicate 3	2.1876	4.38987			Replicate 3	1.76244	2.59358
	COL8A1	Origin	Codon optimized			COL8A1	Cas12f1_ge4.1	Cas12f1_v1
	Replicate 1	28.48	60.1272			Replicate 1	57.13	60.1272
	Replicate 2	29.065	59.2376			Replicate 2	56.5751	59.2376
	Replicate 3	27.906	60.0278			Replicate 3	57.0057	60.0278
	RNF2	Origin	Codon optimized			RNF2	Cas12f1_ge4.1	Cas12f1_v1
	Replicate 1	40.6832	42.7767			Replicate 1	44.7594	42.7767
	Replicate 2	40.8715	41.8734			Replicate 2	43.5913	41.8734
	Replicate 3	39.2505	41.5741			Replicate 3	44.29	41.5741
	VEGFA	Origin	Codon optimized			VEGFA	Cas12f1_ge4.1	Cas12f1_v1
	Replicate 1	26.2556	22.8004			Replicate 1	39.4338	37.3122
	Replicate 2	29.3494	24.7792			Replicate 2	40.0574	37.2473
	Replicate 3	32.3091	27.6395			Replicate 3	39.2899	37.3704

## Sheet: Supplemetary Fig. 2
	Supplementary Figure 2a. Percentage of Indel frequency							Supplementary Figure 2b. Percentage of Indel frequency
	NLRC4	Cas12f1_v1	Cas12f1_S1b	Cas12f1_S3	Cas12f1_S1b + S3			sgVEGFA-1	Cas12f1_v1	Cas12f1_S1b
	Replicate 1	56.35	58.09	61.39	51.55			Replicate 1	3.59661	3.42907
	Replicate 2	53.96	57.39	61.4	52.75			Replicate 2	2.81186	3.60648
	Replicate 3	55.12	57.96	59.39	48.32			Replicate 3	3.51775	2.88833
	CLIC4	Cas12f1_v1	Cas12f1_S1b	Cas12f1_S3	Cas12f1_S1b + S3			PWAR5	Cas12f1_v1	Cas12f1_S1b
	Replicate 1	27.7224	33.2289	31.3391	26.2214			Replicate 1	3.38199	6.23087
	Replicate 2	29.7688	34.9289	31.634	25.8665			Replicate 2	3.84791	6.28542
	Replicate 3	29.28	34.7842	32.7156	26.728			Replicate 3	3.39427	6.5183
	HBB	Cas12f1_v1	Cas12f1_S1b	Cas12f1_S3	Cas12f1_S1b + S3			RMST	Cas12f1_v1	Cas12f1_S1b
	Replicate 1	2.36603	3.50092	2.6957	3.17722			Replicate 1	1.92373	3.99725
	Replicate 2	1.89353	3.83257	2.97687	2.60173			Replicate 2	1.87936	4.23494
	Replicate 3	2.30434	3.69012	2.50084	2.24904			Replicate 3	1.99355	4.01275
	COL8A1	Cas12f1_v1	Cas12f1_S1b	Cas12f1_S3	Cas12f1_S1b + S3			ZNF10	Cas12f1_v1	Cas12f1_S1b
	Replicate 1	62.8019	58.1701	58.3479	63.383			Replicate 1	2.917	5.24175
	Replicate 2	62.3374	59.3825	59.381	62.2145			Replicate 2	3.10243	6.59885
	Replicate 3	62.5721	58.8848	58.5849	62.3263			Replicate 3	2.70653	6.22199
	RNF2	Cas12f1_v1	Cas12f1_S1b	Cas12f1_S3	Cas12f1_S1b + S3			PLK1	Cas12f1_v1	Cas12f1_S1b
	Replicate 1	37.42	46.32	43.18	35.16			Replicate 1	11.1099	14.5696
	Replicate 2	37.18	45.38	40.96	34.28			Replicate 2	10.5686	15.0107
	Replicate 3	38.02	46.06	44.85	33.63			Replicate 3	9.74322	14.7989

## Sheet: Supplemetary Fig. 3
	Supplementary Figure 3a. Percentage of Indel frequency							Supplementary Figure 3b. Percentage of Indel frequency									Supplementary Figure 3e. Percentage of Indel frequency
	NLRC4	Cas12f1_v1	Cas12f1_mini3.1	Cas12f1_mini4	Cas12f1_v2			HBB	Cas12f1_v1	G181K	G181R	T184R	G181K + T184R	G181R + T184R			HBB	Cas12f1_v1	K428R	K428T	K428N	Y445R	Y445K	Y445T	Y445N	A446R	A446K	A446T	A446N
	Replicate 1	59.8545	75.8146	74.2262	60.694			Replicate 1	5.84726	12.364	14.3484	8.6123	11.6827	8.89229			Replicate 1	3.80967	2.29685	1.87835	4.39112	0.054329	0.1614	0.096722	0.109622	1.57968	0.698146	2.98115	0.454247
	Replicate 2	63.6737	76.0099	72.6303	55.4595			Replicate 2	5.51448	13.0701	15.472	8.63144	11.7576	7.49956			Replicate 2	3.69866	2.40108	1.82705	4.76081	0.035982	0.158543	0.055439	0.083212	1.09287	0.684141	2.94886	0.485939
	Replicate 3	63.3432	73.063	73.4241	56.3491			Replicate 3	5.29011	14.0325	14.3468	8.54576	11.5877	6.8593			Replicate 3	3.72262	1.95477	2.03151	4.52502	0.136116	0.316404	0.083727	0.127903	1.00646	0.686757	2.98627	0.49744
	CLIC4	Cas12f1_v1	Cas12f1_mini3.1	Cas12f1_mini4	Cas12f1_v2			RUNX1	Cas12f1_v1	G181K	G181R	T184R	G181K + T184R	G181R + T184R			RUNX1	Cas12f1_v1	K428R	K428T	K428N	Y445R	Y445K	Y445T	Y445N	A446R	A446K	A446T	A446N
	Replicate 1	28.3985	52.4433	40.5646	51.9017			Replicate 1	27.9679	39.3673	48.3573	47.9142	53.6667	53.185			Replicate 1	19.8221	13.1085	8.09752	19.558	0.081136	0.126257	0.003589	0.071518	10.9177	4.55717	5.02774	5.44709
	Replicate 2	29.8449	53.4218	38.8785	52.0125			Replicate 2	29.5705	40.1967	48.5615	50.6706	55.4676	52.7223			Replicate 2	23.3192	17.2608	7.77486	19.7844	0.121514	0.206009	0.001932	0.095369	10.7133	5.00764	5.2299	4.47685
	Replicate 3	27.291	50.65	40.4694	52.5603			Replicate 3	28.0433	39.8381	46.618	50.7075	57.1513	53.2732			Replicate 3	23.8149	15.847	9.18924	19.1868	0.300428	0.162212	0.047114	0.067755	11.1937	4.78009	5.92209	4.59136
	HBB	Cas12f1_v1	Cas12f1_mini3.1	Cas12f1_mini4	Cas12f1_v2			sgVEGFA-2	Cas12f1_v1	G181K	G181R	T184R	G181K + T184R	G181R + T184R			sgVEGFA-2	Cas12f1_v1	K428R	K428T	K428N	Y445R	Y445K	Y445T	Y445N	A446R	A446K	A446T	A446N
	Replicate 1	8.43866	24.7707	32.6745	42.1263			Replicate 1	38.4477	48.8211	46.8936	53.1247	41.1804	34.8187			Replicate 1	26.9823	27.8396	17.0918	13.3209	0.208379	0.418713	0.673802	0.661422	26.5953	13.9813	18.2258	22.229
	Replicate 2	6.8812	26.6028	32.2112	39.3376			Replicate 2	43.0403	49.6953	48.8026	55.3721	47.5209	34.5944			Replicate 2	27.9614	32.2836	18.3836	14.7276	0.27285	0.475097	0.356962	0.186579	29.8278	13.459	15.8223	21.5656
	Replicate 3	8.11239	24.0647	33.0936	42.5072			Replicate 3	40.9751	46.132	46.1816	51.7904	42.0866	33.7841			Replicate 3	26.904	30.0541	17.0552	13.3636	0.270869	0.429522	0.430832	0.200987	24.8203	13.5829	17.2317	18.1613
	COL8A1	Cas12f1_v1	Cas12f1_mini3.1	Cas12f1_mini4	Cas12f1_v2			COL8A1	Cas12f1_v1	G181K	G181R	T184R	G181K + T184R	G181R + T184R			COL8A1	Cas12f1_v1	K428R	K428T	K428N	Y445R	Y445K	Y445T	Y445N	A446R	A446K	A446T	A446N
	Replicate 1	61.471	73.1554	74.2523	65.8183			Replicate 1	70.2229	71.9937	69.1439	65.2618	74.4641	67.5738			Replicate 1	64.567	57.5397	45.5663	50.9893	0.453991	15.3822	0.511708	0.40079	60.024	54.6971	49.3094	49.4477
	Replicate 2	60.6014	73.4672	76.9609	65.3606			Replicate 2	71.3005	70.9481	71.5771	70.7975	73.9311	68.056			Replicate 2	62.8165	56.9904	45.9016	44.3915	0.400712	14.9077	0.523706	0.265995	59.5262	54.3317	47.4779	50.48
	Replicate 3	62.5712	72.854	76.0555	66.4873			Replicate 3	71.1285	68.3813	68.2047	67.2204	69.2642	68.5766			Replicate 3	63.0719	61.08	51.2621	50.9655	0.600882	15.0772	0.556763	0.258911	60.1413	57.2705	49.3864	49.5667
	RNF2	Cas12f1_v1	Cas12f1_mini3.1	Cas12f1_mini4	Cas12f1_v2
	Replicate 1	42.2429	69.973	66.7541	63.0116
	Replicate 2	42.938	70.3939	67.3145	64.278
	Replicate 3	43.4042	67.7682	66.4909	62.9092
	VEGFA	Cas12f1_v1	Cas12f1_mini3.1	Cas12f1_mini4	Cas12f1_v2
	Replicate 1	33.1815	60.471	63.1201	65.4338
	Replicate 2	36.4381	61.5355	61.9574	67.8577
	Replicate 3	33.1087	61.138	62.844	66.6697
	PLK1	Cas12f1_v1	Cas12f1_mini3.1	Cas12f1_mini4	Cas12f1_v2
	Replicate 1	23.467	30.6859	32.824	33.0215
	Replicate 2	20.7281	31.1309	35.2909	32.9441
	Replicate 3	21.5408	31.1	34.8585	32.6451
	HEK3	Cas12f1_v1	Cas12f1_mini3.1	Cas12f1_mini4	Cas12f1_v2
	Replicate 1	27.1409	59.5269	46.4347	56.9534
	Replicate 2	26.3631	59.8229	49.6319	59.9454
	Replicate 3	26.6897	58.66	47.8432	59.2662
	TERT	Cas12f1_v1	Cas12f1_mini3.1	Cas12f1_mini4	Cas12f1_v2
	Replicate 1	6.67862	35.8921	28.2695	34.1165
	Replicate 2	8.04278	37.4828	29.5797	39.1884
	Replicate 3	6.69308	36.3709	28.4373	38.2593
	sgVEGFA-1	Cas12f1_v1	Cas12f1_mini3.1	Cas12f1_mini4	Cas12f1_v2
	Replicate 1	3.18065	16.3169	17.5956	13.0014
	Replicate 2	3.4656	15.4383	18.2326	13.9071
	Replicate 3	1.6552	15.6047	18.1918	15.047
	sgVEGFA-2	Cas12f1_v1	Cas12f1_mini3.1	Cas12f1_mini4	Cas12f1_v2
	Replicate 1	43.8435	61.1879	59.277	64.8142
	Replicate 2	43.4269	62.3201	57.2469	64.6778
	Replicate 3	43.7418	61.7038	58.7936	60.619
	sgVEGFA-3	Cas12f1_v1	Cas12f1_mini3.1	Cas12f1_mini4	Cas12f1_v2
	Replicate 1	53.52	68.76	61.93	49.08
	Replicate 2	55.53	69.38	58.52	50.7
	Replicate 3	60.81	65.95	60.37	47.98
	LRP5	Cas12f1_v1	Cas12f1_mini3.1	Cas12f1_mini4	Cas12f1_v2
	Replicate 1	64.0979	87.2705	89.395	74.412
	Replicate 2	66.7565	88.4892	89.1748	78.5184
	Replicate 3	67.4976	87.1161	87.0365	78.1901
	KLHL29	Cas12f1_v1	Cas12f1_mini3.1	Cas12f1_mini4	Cas12f1_v2
	Replicate 1	68.2385	78.1092	70.8176	68.8877
	Replicate 2	69.8307	77.2152	71.0303	71.3027
	Replicate 3	68.0144	76.8725	71.476	71.5109
	CRTAP	Cas12f1_v1	Cas12f1_mini3.1	Cas12f1_mini4	Cas12f1_v2
	Replicate 1	48.8912	56.207	60.0931	60.9155
	Replicate 2	48.7198	57.9007	61.044	61.8686
	Replicate 3	43.9719	54.1941	62.6357	62.2105
	EMX1	Cas12f1_v1	Cas12f1_mini3.1	Cas12f1_mini4	Cas12f1_v2
	Replicate 1	31.7982	55.8814	62.2137	62.947
	Replicate 2	32.3992	63.7444	64.8492	63.9736
	Replicate 3	23.8459	60.3702	58.6588	58.0435
	FANCF	Cas12f1_v1	Cas12f1_mini3.1	Cas12f1_mini4	Cas12f1_v2
	Replicate 1	5.8622	32.5811	33.0283	31.9788
	Replicate 2	5.6334	32.4248	31.0924	34.1788
	Replicate 3	6.33915	32.5141	33.7115	30.1983
	RUNX1	Cas12f1_v1	Cas12f1_mini3.1	Cas12f1_mini4	Cas12f1_v2
	Replicate 1	31.4121	65.137	62.9335	62.0276
	Replicate 2	36.6312	65.104	66.6605	61.5544
	Replicate 3	37.4358	63.7832	62.7813	62.1483
	CCR5	Cas12f1_v1	Cas12f1_mini3.1	Cas12f1_mini4	Cas12f1_v2
	Replicate 1	11.0032	35.1477	36.3533	34.6256
	Replicate 2	12.3079	33.8397	36.2028	34.8989
	Replicate 3	12.7419	35.9053	37.5992	36.1065
	CXCR4	Cas12f1_v1	Cas12f1_mini3.1	Cas12f1_mini4	Cas12f1_v2
	Replicate 1	63.1529	67.4234	66.9716	67.0725
	Replicate 2	63.0254	67.892	68.1649	66.5095
	Replicate 3	61.4464	67.4941	67.7511	68.6015
	CDKL5	Cas12f1_v1	Cas12f1_mini3.1	Cas12f1_mini4	Cas12f1_v2
	Replicate 1	17.1714	20.8375	42.0502	43.7941
	Replicate 2	16.7074	21.1206	42.1352	43.2241
	Replicate 3	16.2702	19.6047	42.2975	43.7049
	HEK4	Cas12f1_v1	Cas12f1_mini3.1	Cas12f1_mini4	Cas12f1_v2
	Replicate 1	44.7349	67.903	63.6997	64.9757
	Replicate 2	45.449	68.9794	64.4513	65.758
	Replicate 3	46.8339	68.034	65.5171	66.5281
	DNMT1	Cas12f1_v1	Cas12f1_mini3.1	Cas12f1_mini4	Cas12f1_v2
	Replicate 1	4.19657	32.5421	33.8595	36.4144
	Replicate 2	3.88067	33.5417	35.2207	37.9269
	Replicate 3	4.17804	32.0797	34.2894	35.8427
	PWAR5	Cas12f1_v1	Cas12f1_mini3.1	Cas12f1_mini4	Cas12f1_v2
	Replicate 1	7.15266	51.1757	47.5434	45.2907
	Replicate 2	6.60294	52.6061	47.8106	44.0081
	Replicate 3	6.92515	52.5448	43.55	45.3253
	RMST	Cas12f1_v1	Cas12f1_mini3.1	Cas12f1_mini4	Cas12f1_v2
	Replicate 1	1.98679	31.5558	29.6017	31.3803
	Replicate 2	2.20715	31.0917	29.7562	31.0913
	Replicate 3	1.93862	29.647	29.7139	31.1214
	ZNF10	Cas12f1_v1	Cas12f1_mini3.1	Cas12f1_mini4	Cas12f1_v2
	Replicate 1	2.02336	37.3678	34.2738	34.0096
	Replicate 2	2.67511	37.0775	34.6397	34.2923
	Replicate 3	2.11893	35.9073	32.0176	33.422
	RSPO4-1	Cas12f1_v1	Cas12f1_mini3.1	Cas12f1_mini4	Cas12f1_v2
	Replicate 1	0.18902	1.40098	1.87733	1.91492
	Replicate 2	0.130892	1.66739	2.30867	1.87237
	Replicate 3	0.176047	1.37674	1.76673	1.94412
	RSPO4-2	Cas12f1_v1	Cas12f1_mini3.1	Cas12f1_mini4	Cas12f1_v2
	Replicate 1	1.09799	26.2145	25.8206	15.3017
	Replicate 2	1.21926	27.6708	25.0331	17.4781
	Replicate 3	1.61463	26.3794	25.8672	17.4916

## Sheet: Supplemetary Fig. 4
	Supplementary Figure 4a,b. Percentage of Indel frequency
	HBB	Cas12f1_v1	Cas12f1_v7 +
			sgRNA_ge4.1	sgRNA_S1b
	Replicate 1	3.51958	42.7281	43.0476
	Replicate 2	3.59012	43.5053	44.768
	Replicate 3	3.45167	44.312	42.9742
	sgVEGFA-1	Cas12f1_v1	Cas12f1_v7 +
			sgRNA_ge4.1	sgRNA_S1b
	Replicate 1	1.71467	24.7844	22.3736
	Replicate 2	2.04457	24.585	21.5064
	Replicate 3	2.47998	22.8247	22.1426
	DNMT1	Cas12f1_v1	Cas12f1_v7 +
			sgRNA_ge4.1	sgRNA_S1b
	Replicate 1	7.14677	35.7534	40.3642
	Replicate 2	7.10426	35.9622	40.2371
	Replicate 3	7.37065	37.1212	37.6367
	RSPO4-1	Cas12f1_v1	Cas12f1_v7 +
			sgRNA_ge4.1	sgRNA_S1b
	Replicate 1	0.203987	4.43129	5.47978
	Replicate 2	0.165617	4.26692	5.13462
	Replicate 3	0.149603	4.07169	5.29699
	RSPO4-2	Cas12f1_v1	Cas12f1_v7 +
			sgRNA_ge4.1	sgRNA_S1b
	Replicate 1	1.63874	43.2627	38.257
	Replicate 2	1.72689	46.8162	39.1998
	Replicate 3	1.94159	46.7831	36.7506
	RMST	Cas12f1_v1	Cas12f1_v7 +
			sgRNA_ge4.1	sgRNA_S1b
	Replicate 1	1.86766	31.855	35.4921
	Replicate 2	1.75718	30.3939	33.2181
	Replicate 3	1.71041	28.2836	34.7294
	FANCF	Cas12f1_v1	Cas12f1_v7 +
			sgRNA_ge4.1	sgRNA_S1b
	Replicate 1	6.53987	37.4105	37.523
	Replicate 2	7.13393	37.5919	38.2177
	Replicate 3	6.45958	38.6218	40.0064
	PWAR5	Cas12f1_v1	Cas12f1_v7 +
			sgRNA_ge4.1	sgRNA_S1b
	Replicate 1	4.51855	35.4596	35.5947
	Replicate 2	4.6083	38.2471	35.4562
	Replicate 3	5.13828	39.8328	30.3497
	ZNF10	Cas12f1_v1	Cas12f1_v7 +
			sgRNA_ge4.1	sgRNA_S1b
	Replicate 1	2.60648	57.3423	56.9025
	Replicate 2	2.63869	59.9948	57.7244
	Replicate 3	2.8091	60.4807	54.2466
	CCR5	Cas12f1_v1	Cas12f1_v7 +
			sgRNA_ge4.1	sgRNA_S1b
	Replicate 1	17.0994	49.96	52.3676
	Replicate 2	17.8204	51.8474	54.849
	Replicate 3	17.3697	51.999	52.2666

[truncated: 3 more sheets: Supplemetary Fig. 6, Supplemetary Fig. 7, Supplemetary Fig. 8]
